# Supplementary material for: SLC25A11 Is Associated with KDM2A-Dependent Reduction in rRNA Transcription Induced by Aminooxyacetic Acid
Source: Cells. 2025 Oct 22;14(21):1655. doi: 10.3390/cells14211655 (PMC12609500; doi:10.3390/cells14211655)
Supplement: Supplementary file 1 [file cells-14-01655-s001.zip]

Archive with 1 entries (1 files):
- cells-3883959-supplementary.pdf
